# Supplementary material for: Management of Myelofibrosis during Treatment with Ruxolitinib: A Real-World Perspective in Case of Resistance and/or Intolerance
Source: Curr Oncol. 2022 Jul 15;29(7):4970–80. doi: 10.3390/curroncol29070395 (PMC9325304; doi:10.3390/curroncol29070395)
Supplement: Supplementary file 1 [file curroncol-29-00395-s001.zip]

Archive with 1 entries (1 files):
- curroncol-1754215-supplementary.pdf
